# Supplementary material for: Inheritance of Yield Components and Morphological Traits in Avocado cv. Hass From “Criollo” “Elite Trees” via Half-Sib Seedling Rootstocks
Source: Front Plant Sci. 2022 May 24;13:843099. doi: 10.3389/fpls.2022.843099 (PMC9171141; doi:10.3389/fpls.2022.843099)
Supplement: Supplementary Table 1 — Avocado “criollo” “plus trees” considered as part of this study. ID number, municipality, sub-region within the province of Antioquia, and elevation are depicted in each case. A preliminary version of this table was originally compiled by Cañas-Gutiérrez et al. (2019b). Under the last column, the symbol + marks trees for which complete molecular and phenotyping characterizations were possible. Under the same column, the asterisk * marks “criollo” “elite trees” that donated seeds for the establishment of OP half-sib rootstock families grafted with the cv. Hass clone as part of the common garden (provenance trial) established at CI La Selva (Rionegro, Antioquia, 2,100 m asl). [file Table_1.xlsx]

## Sheet: Sheet1
Supplementary Table 1. Avocado “criollo” “plus trees” considered as part of this study. ID number, municipality and sub-region within the province of Antioquia, and elevation are depicted in each case. A preliminary version of this table was originally compiled by Cañas-Gutiérrez et al., 2019b. Under the last column, the symbol + marks trees for which complete molecular and phenotyping characte…
ID number	Municipality	Sub-region	Elevation (m asl)	Dataset
ANAB12	Abejorral	East	847	+
ANAB13	Abejorral	East	978	+
ANAB22	Abejorral	East	1747	*+
ANAB23	Abejorral	East	1843	*+
ANAB24	Abejorral	East	1909	*+
ANAB42	Abejorral	East	2121	+
ANAB43	Abejorral	East	2109	+
ANAB46	Abejorral	East	876	+
ANAB98	Abejorral	East	1902	*+
ANAP58	Apartadó	Urabá	176	+
ANAP58M	Apartadó	Urabá	232
ANAR48	Arboletes	Urabá	89	+
ANAR49	Arboletes	Urabá	100	+
ANAR49	Arboletes	Urabá	100	+
ANAR49M	Arboletes	Urabá	96
ANBU51	Buriticá	West	1640	*+
ANCA25	Caramanta	Southwest	2094	+
ANCA28	Caramanta	Southwest	1956	+
ANCA29	Caramanta	Southwest	1956	*+
ANCA59	Carepa	Urabá	337	+
ANCA66	Carepa	Urabá	335
ANCA80	Caracolí	Northwest	631	+
ANCG53	Cañas Gordas	West	957	+
ANCG54	Cañas Gordas	West	957
ANCH64	Chigorodo	Urabá	50	+
ANCH65	Chigorodo	Urabá	44	+
ANCI74	Cisneros	Northwest	1057	+
ANCI75	Cisneros	Northwest	1055	+
ANDA62	Dabeiba	West	471	+
ANER100	Entrerios	north plateau	2457
ANER101	Entrerios	north plateau	2493	+
ANER102	Entrerios	north plateau	2353	+
ANGI52	Giraldo	West	2040	*+
ANJA31	Jardín	Southwest	1993	+
ANJA35	Jardín	Southwest	1881	+
ANJA36	Jardín	Southwest	1904	*+
ANJA37	Jardín	Southwest	1945	+
ANJA38	Jardín	Southwest	1921	+
ANJA40	Jardín	Southwest	1797
ANJE33	Jerico	Southwest	1909	+
ANJE34	Jerico	Southwest	1909
ANMA104	Maceo	Northwest	642	+
ANMA79	Maceo	Northwest	652	+
ANMU63	Mutata	Urabá	128	+
ANNE55	Necocli	Urabá	204	+
ANNE56	Necocli	Urabá	58	+
ANRN41	Rionegro	East	NA	*+
ANRN84	Rionegro	East	2144	*+
ANRN91	Rionegro	East	2133	+
ANRN92	Rionegro	East	2138	+
ANRN93	Rionegro	East	2140	+
ANRN94	Rionegro	East	2131	+
ANRN95	Rionegro	East	2136	+
ANRN96	Rionegro	East	2136	+
ANRN97	Rionegro	East	NA	+
ANRR85	Urrao	Southwest	1813	+
ANRR86	Urrao	Southwest	1900	*+
ANRR87	Urrao	Southwest	1933	+
ANRR88	Urrao	Southwest	1921	*+
ANRR89	Urrao	Southwest	1979	*+
ANRR89M	Urrao	Southwest	1979
ANRR90	Urrao	Southwest	NA	+
ANSB103	Santa Barbara	Southwest	NA	+
ANSB14	Santa Barbara	Southwest	1022
ANSB15	Santa Barbara	Southwest	1022
ANSB16	Santa Barbara	Southwest	1022	+
ANSB17	Santa Barbara	Southwest	883
ANSB18	Santa Barbara	Southwest	922	+
ANSB19	Santa Barbara	Southwest	971	+
ANSB20	Santa Barbara	Southwest	927	+
ANSB21	Santa Barbara	Southwest	863
ANSB47	Santa Barbara	Southwest	845	+
ANSB72	Santa Barbara	Southwest	1010	+
ANSB73	Santa Barbara	Southwest	1017	+
ANSJ50	San Juan	Urabá	230	+
ANSP99	San Pedro	Northern	NA	*+
ANSR76	San Roque	Northwest	890	+
ANSR77	San Roque	Northwest	873	+
ANSR78	San Roque	Northwest	1074	+
ANSS10	Sonsón	East	1806	*+
ANSS11	Sonsón	East	1918	+
ANSS2	Sonsón	East	NA	+
ANSS45	Sonsón	East	2236	+
ANSS5	Sonsón	East	2238	*+
ANSS6	Sonsón	East	2277
ANSS7	Sonsón	East	2244
ANSS8	Sonsón	East	1841	*+
ANSS81	Sonsón	East	1905	*+
ANSS9	Sonsón	East	1823	*+
ANTU57	Turbo	Urabá	35	+
ANTU57M	Turbo	Urabá	35
ANUR60	Uramita	West	786	+
ANUR61	Uramita	West	804	+
ANVA 83	Valparaiso	Southwest	NA	*
ANVA30	Valparaiso	Southwest	1921	+
ANVA32	Valparaiso	Southwest	1950	*+
ANVA82	Valparaiso	Southwest	1954	*+
ANVA83	Valparaiso	Southwest	1950	+
ANVE26	Venecia	Southwest	757
ANVE27	Venecia	Southwest	755
