# Supplementary material for: Inheritance of Yield Components and Morphological Traits in Avocado cv. Hass From “Criollo” “Elite Trees” via Half-Sib Seedling Rootstocks
Source: Front Plant Sci. 2022 May 24;13:843099. doi: 10.3389/fpls.2022.843099 (PMC9171141; doi:10.3389/fpls.2022.843099)
Supplement: Supplementary Table 2 — Codification of qualitative traits (Table 1) measured in the avocado “criollo” selected “plus trees,” based on descriptors of the International Plant Genetic Resources Institute (IPGRI). [file Table_2.xlsx]

## Sheet: Table S1
Supplementary Table 2. Codification of qualitative traits (Table 1) measured in the avocado “criollo” selected “plus trees,” based on descriptors of the International Plant Genetic Resources Institute (IPGRI).
Phenotypic trait	Codification	Equivalence
Tree shape	1	Columnar
	2	Pyramidal
	3	Obovado
	4	Rectangular
	5	Circular
	6	Semi Circular
	7	Semi elliptic
	8	Irregular
Trunk Surface	1	Lisa
	2	Rough
	3	Very rough
Branching	1	Extensive
	2	Intensive
	3	Both
Leaf textura	3	Soft
	5	Medium hard
	7	Hard
	9	Very hard
Leaf shape	1	Ovada
	2	Narrow obovate
	3	Obovate
	4	Oval
	5	Rounded
	6	Cordiform
	7	Lanceolate
	8	Oblong
	9	Oblong – lanceolate
	10	Other
Leaf margin	1	Whole
	2	Curly
Tip of leaf shape	1	Very acute
	3	Acute
	5	Intermediate
	7	Obtuse
	9	Very obtuse
Adaxial Veins	3	Sunken
	5	Intermediate
	7	Raised
Ribbed petiole	0	Absent
	1	Present
